# Supplementary material for: Study of the Effect of Nitric Acid in Electrochemically Synthesized Silicon Nanocrystals: Tunability of Bright and Uniform Photoluminescence
Source: Nanomaterials (Basel). 2022 Jun 10;12(12):2015. doi: 10.3390/nano12122015 (PMC9229415; doi:10.3390/nano12122015)
Supplement: Supplementary file 1 [file nanomaterials-12-02015-s001.zip]

Archive with 1 entries (1 files):
- nanomaterials-1736582-supplementary.pdf
